# Supplementary material for: The Defect Passivation of Tin Halide Perovskites Using a Cesium Iodide Modification
Source: Molecules. 2023 Sep 3;28(17):6414. doi: 10.3390/molecules28176414 (PMC10490360; doi:10.3390/molecules28176414)
Supplement: Supplementary file 1 [file molecules-28-06414-s001.zip]

Archive with 1 entries (1 files):
- molecules-2576895-supplementary.pdf
